# Supplementary material for: Single‐cell RNA‐seq reveals clonal diversity and prognostic genes of relapsed multiple myeloma
Source: Clin Transl Med. 2022 Mar 16;12(3):e757. doi: 10.1002/ctm2.757 (PMC8926895; doi:10.1002/ctm2.757)
Supplement: Supplementary file 2 — Supporting Information [file CTM2-12-e757-s002.xlsx]

## Sheet: Table S1
Table S1. Statistics for the single-cell RNA sequencing of the diagnosed and relapsed multiple myeloma samples
Sample	raw cell number	cell nember kept	median gene number per cell	median UMI number per cell	MM cells used for analysis
MM01_D	9499	8754	2381	15296	8420
MM02_D	20291	14939	1949	8102	10978
MM03_D	10371	9786	2132	13226	9682
MM04_D	14800	13988	1224	9054	13884
MM05_D	9567	7482	2346	15308	7355
MM06_D	16575	15126	1517	8351	14816
MM07_D	14685	12043	1685	6534	8791
MM08_D	12401	11447	1468	8473	11390
MM09_D	17937	15464	1236	7256	15413
MM10_D	12153	9926	1098	6152	8899
MM11_D	7929	6903	2035	10043	6890
MM12_D	17465	15278	1280	3723	14901
MM13_R	23436	8828	1878	7104	6731
MM14_R	15763	12061	2224	8902	12033
MM15_R	16916	14605	1582	8139	14067
MM16_R	12808	10073	2037	8356	9618
MM17_R	11742	10084	1940	6030	10058
MM18_R	31656	29875	1123	3451	6618
Abbreviations:UMI, unique molecular identifier

## Sheet: Table S2
Table S2. qPCR primers
Gene	Primer	Sequence (5' -> 3')
HMGN2	Forward Primer	CTGCAAAGAAGGGAGAGAAGG
	Reverse Primer	GCATCTCCATTTTCTGCAGGG
TUBA1B	Forward Primer	GATTTGATGGAGCCCTGAATGT
	Reverse Primer	CACCACGGTACAACAGGCA
SMAD1	Forward Primer	CAGCCTCTTAGCTCAGTTCCG
	Reverse Primer	CTCCCAGGAGAGTTTGGGTAA
TUBB	Forward Primer	ACCAACCTACGGGGATCTGAA
	Reverse Primer	TTGACTGCCAACTTGCGGA
STMN1	Forward Primer	TCAGCCCTCGGTCAAAAGAAT
	Reverse Primer	TTCTCGTGCTCTCGTTTCTCA
ACTB	Forward Primer	CATGTACGTTGCTATCCAGGC
	Reverse Primer	CTCCTTAATGTCACGCACGAT
GAPDH	Forward Primer	GGAGCGAGATCCCTCCAAAAT
	Reverse Primer	GGCTGTTGTCATACTTCTCATGG

## Sheet: Table S3
Table S3. siRNA sequences
Gene name	sequence1	sequence2
	sense（5'-3'）	antisense（5'-3'）
HMGN2	AGUCAGGGUCGGCUUGUGATT	UCACAAGCCGACCCUGACUTT
TUBA1B	CUGCCCUUGAGAAGGAUUATT	UAAUCCUUCUCAAGGGCAGTT
SMAD1	GAUCCUUCCAACAAUAAGATT	UCUUAUUGUUGGAAGGAUCTT
TUBB	CUCUCCUUAUCAGCAAGAUTT	AUCUUGCUGAUAAGGAGAGTT
STMN1	GAAACGAGAGCACGAGAAATT	UUUCUCGUGCUCUCGUUUCTT
N.C．	UUCUCCGAACGUGUCACGUTT	ACGUGACACGUUCGGAGAATT

## Sheet: Table S4
Table S4. Clonotype statistics for the diagnosed and relapsed multiple myeloma samples studied
Sample	Clonotype	Cell number	Cell percentage	CDR3 amino acid sequence
MM01_D	clonotype1	8282	0.999276	IGH:CAKNLRRNTHYNYYYMDVW; IGK:CQQYYHTPPYTF
	clonotype2	6	0.000723938	IGH:CAKNLRRNTHYNYYYMDVWGKGTTVIVSSGTGGFCGGSCHCEHFVVVTAMPCYYYYYGMDVW; IGK:CQQYYHTPPYTF
MM02_D	clonotype1	10702	1	IGH:CAKLWSSSSYYLAPFDNW; IGK:CHQYYTTPYTF
MM03_D	clonotype1	7284	0.756937	IGH:CAGGGVLLWFAESTDYW; IGK:CQQDYNLPPWTF
	clonotype2	2339	0.243063	IGH:CAGGGVLLWFAESTDYW; IGK:CQQYGSSPPYTF
MM04_D	clonotype1	13948	1	IGH:CAHRPPAMTGNPPPNYFDSW; IGL:CQVWESNSDQFNWVF
MM05_D	clonotype1	7511	1	IGH:CSRGPTGKNDYW; IGL:CASFTSSGIWVF
MM06_D	clonotype1	15018	1	IGH:CAHRDVNTAGYHCFDLW; IGK:CQQRRNWPLMYTF
MM07_D	clonotype1	6111	0.999673	IGH:CAKDLRMVALYYFGMDVW; IGK:CMQALQTPGTF
	clonotype2	2	0.000327172	IGH:RAKDLRMVALYYFGMDVW; IGK:CMQALQTPGTF
MM08_D	clonotype1	11623	1	IGH:CARRWYDDYW; IGL:CATWDDSLNGQWVF
MM09_D	clonotype1	15707	1	IGH:CTRGKVIRFLEWSLW; IGL:CAAWDDSLNGAVF
MM10_D	clonotype1	9063	1	IGH:CARSTFGEFYTIKWFDPW; IGL:CCSYASIRATIF
MM11_D	clonotype1	7097	1	IGH:CARHQSLGSGYYPLESW; IGL:CQVWDETSYHVVF
MM12_D	clonotype1	15938	1	IGH:CARGVWNHDESSYFFDVW; IGK:CCSSGRMPPFLF
MM13_R	clonotype1	8254	1	IGH:CARHLTRGLDNSFDSW; IGL:CGTRDDSYRVLF
MM14_R	clonotype1	12232	1	IGH:CARTRERADGAFDLW; IGL:CQVWDASTAHWVF
MM15_R	clonotype1	14562	1	IGH:CARLFGFTHPW; IGK:CQQYDSVPYTF
MM16_R	clonotype1	10136	1	IGH:CAREALGGDYEFDYW; IGK:CQQSLSTPRFTF
MM17_R	clonotype1	10255	0.999805	IGH:CAPVFYGSGTYFPYW; IGL:CGTWDSSLRAGVF
	clonotype2	2	0.000194989	IGH:GTLLQEHLW; IGL:CGTWDSSLRAGVF
MM18_R	clonotype1	2166	0.989945	IGH:CARDVGIITTYSMDVW; IGL:CGSFAGAFNYLF
	clonotype2	22	0.0100548	IGH:CARGTVRGASPTSPKVFPLSLDSTPQDGNVVVACLV; IGL:CGSFAGAFNYLF
Abbreviations: CDR3, complementarity-determining region 3

## Sheet: Table S5
Table S5. The differentially expressed genes in subclone1 of MM03_D comparing with subclone2.
feature	log2Mean	log2Mean_other	log2FC	percentage	percentage_other	percentage_fold_change	auroc	mwu_pval	mwu_qval
SSR4	10.131	9.974	0.157	99.986	99.912	1.001	0.547	1.17022e-11	3.12179e-07
JCHAIN	11.015	10.853	0.161	100	99.824	1.002	0.543	7.24097e-10	9.65837e-06
NACA	7.431	7.153	0.278	97.913	95.253	1.028	0.541	3.19941e-09	2.84502e-05
BTF3	6.071	5.724	0.347	95.439	90.33	1.057	0.537	9.26984e-08	0.000551242
B2M	11.358	11.259	0.1	100	100	1	0.537	1.03318e-07	0.000551242
NDUFB11	6.201	5.879	0.322	95.867	91.429	1.049	0.537	1.3976e-07	0.000621398
SELENOM	6.1	5.806	0.294	95.826	91.912	1.043	0.536	1.69377e-07	0.000645494
PFDN5	6.407	6.09	0.317	96.434	92.176	1.046	0.536	2.30099e-07	0.000709492
RACK1	7.465	7.289	0.176	98.466	97.187	1.013	0.536	2.41904e-07	0.000709492
IGKC	12.397	12.346	0.051	100	100	1	0.536	2.65956e-07	0.000709492
FTL	8.942	8.85	0.092	99.544	99.473	1.001	0.535	5.16033e-07	0.00105894
SRSF9	4.245	3.86	0.385	80.746	73.231	1.103	0.534	6.14055e-07	0.00117008
SEC11C	8.645	8.478	0.167	99.696	98.945	1.008	0.534	7.17509e-07	0.00127607
COX7A2	6.855	6.57	0.285	97.581	94.154	1.036	0.534	8.24175e-07	0.00129332
EEF1A1	10.225	10.12	0.105	100	100	1	0.534	1.01334e-06	0.00141839
CD63	7.884	7.691	0.193	99.475	98.154	1.013	0.534	1.01387e-06	0.00141839
MRPL33	3.253	2.897	0.356	67.699	59.736	1.133	0.534	8.14437e-07	0.00129332
EEF1B2	7.262	7.009	0.253	98.037	95.473	1.027	0.533	1.40339e-06	0.00170173
TOMM7	5.915	5.598	0.317	94.637	89.802	1.054	0.533	1.83169e-06	0.002036
ISOC2	2.225	1.912	0.312	48.404	41.231	1.174	0.533	3.05153e-07	0.000740052
SNRPD2	5.192	4.823	0.37	90.615	84.22	1.076	0.533	2.63455e-06	0.00267394
OST4	7.332	7.107	0.225	98.493	96.308	1.023	0.533	2.80655e-06	0.00267394
RBM8A	3.501	3.162	0.339	71.5	64.132	1.115	0.532	2.19836e-06	0.00234582
SDHC	2.923	2.584	0.339	62.198	54.593	1.139	0.532	1.51997e-06	0.00176296
PRDX4	7.852	7.7	0.152	99.461	98.549	1.009	0.532	3.53213e-06	0.0032492
DYNLL1	5.407	5.055	0.352	91.431	85.538	1.069	0.532	4.09273e-06	0.00352199
TPT1	9.442	9.292	0.149	99.627	99.473	1.002	0.532	4.24809e-06	0.00354145
UQCRQ	6.17	5.849	0.322	95.66	90.901	1.052	0.532	4.47664e-06	0.00360597
SELENOT	4.034	3.683	0.35	79.143	71.868	1.101	0.532	4.60039e-06	0.00360597
GTF2A2	2.914	2.593	0.321	62.516	55.165	1.133	0.532	2.75158e-06	0.00267394
OAZ1	7.347	7.152	0.195	98.922	97.055	1.019	0.531	6.47468e-06	0.00442884
FIS1	3.899	3.555	0.344	77.222	70.11	1.101	0.531	5.53315e-06	0.00388442
NDUFA1	6.066	5.751	0.314	95.881	91.253	1.051	0.531	7.30508e-06	0.00487194
PDCD6	2.919	2.605	0.314	62.433	55.253	1.13	0.531	3.81874e-06	0.00339575
FAU	8.689	8.561	0.128	99.751	99.341	1.004	0.531	7.98509e-06	0.00519557
SELENOK	6.733	6.512	0.221	96.171	93.802	1.025	0.531	9.04411e-06	0.0054834
SNRPG	4.721	4.402	0.319	86.399	80.615	1.072	0.531	8.87755e-06	0.0054834
TNFRSF17	4.828	4.506	0.322	87.381	81.538	1.072	0.531	9.41625e-06	0.00558216
CYBA	9.732	9.67	0.062	100	100	1	0.531	9.71476e-06	0.00563392
MZB1	8.17	8.052	0.118	99.71	99.209	1.005	0.531	1.05401e-05	0.00588476
SNRPF	2.656	2.367	0.289	57.111	50.725	1.126	0.53	4.73101e-06	0.00360597
CHCHD2	6.552	6.309	0.243	96.973	93.934	1.032	0.53	1.43915e-05	0.00738312
TMEM179B	4.999	4.659	0.34	88.652	82.505	1.075	0.53	1.42516e-05	0.00738312
NDUFS8	4.573	4.254	0.319	85.556	79.56	1.075	0.53	1.41731e-05	0.00738312
ROMO1	5.012	4.641	0.371	88.694	81.846	1.084	0.53	1.59524e-05	0.00768698
SEC11A	4.229	3.893	0.336	81.147	74.462	1.09	0.53	1.53894e-05	0.00768698
COMMD6	4.613	4.287	0.326	84.962	78.945	1.076	0.53	1.63127e-05	0.00768698
KDELR2	5.971	5.705	0.267	95.342	91.516	1.042	0.53	1.90708e-05	0.00877159
SEC13	4.693	4.383	0.31	86.164	80.396	1.072	0.53	1.94972e-05	0.0088157
PNOC	2.713	2.388	0.324	57.457	49.67	1.157	0.529	8.617e-06	0.00547323
MGST3	5.422	5.101	0.32	92.509	87.077	1.062	0.529	2.16607e-05	0.00888988
ATP5F1E	7.195	6.953	0.242	97.402	94.725	1.028	0.529	2.29687e-05	0.00928387
KRTCAP2	8.764	8.631	0.133	99.751	99.077	1.007	0.529	2.45225e-05	0.0096204
SURF1	4.584	4.268	0.316	85.114	79.297	1.073	0.529	2.56408e-05	0.00991332
PSMD8	4.462	4.131	0.33	83.939	77.582	1.082	0.529	2.75115e-05	0.0104846
METTL23	2.122	1.86	0.262	47.215	40.967	1.153	0.529	5.43291e-06	0.00388442
RTRAF	3.798	3.494	0.304	75.867	69.582	1.09	0.529	2.90321e-05	0.0109083
TAF10	2.753	2.47	0.283	58.466	52.22	1.12	0.529	1.59462e-05	0.00768698
MRPS23	1.579	1.325	0.253	36.489	30.418	1.2	0.529	1.20771e-06	0.00153419
PSMA5	3.845	3.531	0.314	76.102	69.626	1.093	0.529	3.15334e-05	0.0113858
ATP6V0B	4.567	4.206	0.361	84.796	77.67	1.092	0.529	3.75761e-05	0.0125302
ADIPOR1	3.706	3.436	0.27	74.195	68.923	1.076	0.528	3.48348e-05	0.0120648
NDUFA2	4.104	3.78	0.324	79.834	73.143	1.091	0.528	4.52974e-05	0.0143857
NENF	4.871	4.585	0.287	87.353	82.33	1.061	0.528	4.88339e-05	0.0153264
MIF	7.586	7.356	0.231	98.341	95.956	1.025	0.528	5.2286e-05	0.0161311
FKBP11	8.186	8.088	0.098	99.613	99.297	1.003	0.528	5.26075e-05	0.0161311
FCGR2B	3.08	2.806	0.273	63.842	57.978	1.101	0.528	3.52758e-05	0.0120648
NDUFS3	2.872	2.599	0.274	60.981	54.857	1.112	0.528	3.15834e-05	0.0113858
SNRPC	3.31	3.025	0.285	68.542	62.418	1.098	0.528	4.22589e-05	0.0137481
CUTA	7.401	7.266	0.136	99.364	98.242	1.011	0.528	5.9178e-05	0.0177381
SRGN	5.695	5.404	0.291	93.144	88.352	1.054	0.528	6.43347e-05	0.0180704
CNIH1	3.821	3.542	0.28	75.853	70.286	1.079	0.528	5.7369e-05	0.0173913
KDELR1	5.085	4.757	0.328	89.924	84.088	1.069	0.528	6.5445e-05	0.0181862
NDUFV2	4.38	4.056	0.324	83.455	77.055	1.083	0.528	6.42837e-05	0.0180704
TXNDC5	4.914	4.621	0.293	86.496	81.407	1.063	0.528	6.65403e-05	0.0182868
SSR3	6.953	6.75	0.202	98.203	96.088	1.022	0.528	7.06167e-05	0.0190287
ATP5MPL	4.37	4.068	0.302	82.668	76.835	1.076	0.528	6.71781e-05	0.0182868
CST3	7.851	7.651	0.199	99.585	97.89	1.017	0.527	7.96796e-05	0.0194755
COX7B	4.707	4.367	0.34	86.358	79.692	1.084	0.527	8.05678e-05	0.0194755
MPC2	2.083	1.825	0.258	46.579	40.264	1.157	0.527	1.64246e-05	0.00768698
MRPL51	4.089	3.769	0.32	79.737	73.143	1.09	0.527	7.64681e-05	0.01944
TMBIM4	3.902	3.59	0.312	76.793	70.286	1.093	0.527	7.36242e-05	0.01944
CISD2	4.99	4.632	0.358	88.791	82.066	1.082	0.527	8.25919e-05	0.0194755
C15orf61	2.209	1.965	0.244	48.708	43.165	1.128	0.527	2.13336e-05	0.00888988
C19orf70	3.769	3.483	0.286	75.301	69.275	1.087	0.527	7.41362e-05	0.01944
HMGN1	4.377	4.065	0.312	82.364	76.22	1.081	0.527	8.13403e-05	0.0194755
SF3B5	4.559	4.274	0.286	84.077	78.945	1.065	0.527	8.46856e-05	0.0194755
FTH1	9.211	9.094	0.117	99.889	99.516	1.004	0.527	8.91488e-05	0.020207
H3F3A	6.236	5.962	0.274	96.088	92	1.044	0.527	9.06774e-05	0.020207
TMEM59	6.345	6.106	0.239	97.18	93.934	1.035	0.527	9.33668e-05	0.0203722
PSMG4	1.62	1.373	0.247	36.932	30.989	1.192	0.527	4.99165e-06	0.00369895
EIF1	8.378	8.284	0.094	99.751	99.429	1.003	0.527	9.54424e-05	0.0203801
COX7C	6.818	6.598	0.22	97.664	94.989	1.028	0.527	9.54947e-05	0.0203801
SPCS1	8.223	8.116	0.107	99.489	99.033	1.005	0.527	0.000102595	0.0213822
LDHB	3.888	3.557	0.331	76.268	69.143	1.103	0.527	9.08964e-05	0.020207
NDUFA4	6.556	6.227	0.329	96.876	92.264	1.05	0.527	0.000108361	0.0220667
IFI27L2	3.166	2.873	0.293	65.722	59.253	1.109	0.527	7.79847e-05	0.0194755
PYCR1	3.316	3.041	0.276	68.017	62.066	1.096	0.527	8.45053e-05	0.0194755
ERGIC3	5.874	5.628	0.246	94.775	91.209	1.039	0.527	0.000114542	0.0231487
EAF2	3.862	3.548	0.314	75.936	69.231	1.097	0.527	0.000101413	0.0213022
ELOC	3.224	2.948	0.276	67.132	61.055	1.1	0.527	8.40061e-05	0.0194755
FKBP2	8.327	8.239	0.088	99.82	99.56	1.003	0.527	0.000122116	0.024131
NDUFV3	2.281	2.025	0.256	50.187	44.132	1.137	0.527	3.68103e-05	0.0124302
NDUFA6	3.532	3.232	0.3	71.541	64.923	1.102	0.527	0.00010594	0.0219081
SNX3	3.605	3.276	0.33	73.435	65.802	1.116	0.526	0.00011557	0.0231809
PTOV1	2.773	2.507	0.266	59.419	53.231	1.116	0.526	7.48375e-05	0.01944
MAPK1IP1L	2.211	1.963	0.248	48.832	42.901	1.138	0.526	4.05843e-05	0.0133663
PPDPF	5.624	5.286	0.339	91.997	86.286	1.066	0.526	0.000148312	0.0274758
ATP5MG	7.025	6.809	0.216	98.189	95.692	1.026	0.526	0.000157918	0.0290536
C1orf43	3.701	3.408	0.294	74.43	68.088	1.093	0.526	0.000136299	0.0258132
HERPUD1	8.046	7.921	0.125	99.737	99.077	1.007	0.526	0.000178166	0.0318989
DERL2	3.32	3.044	0.276	67.975	61.934	1.098	0.526	0.000136434	0.0258132
POLR2L	5.695	5.437	0.258	93.877	89.714	1.046	0.526	0.000183471	0.0326297
PPP1CA	3.705	3.415	0.29	74.402	68.264	1.09	0.526	0.000159706	0.0291813
NOP58	2.086	1.844	0.242	46.082	40.132	1.148	0.526	4.35134e-05	0.0139856
UQCRB	4.507	4.195	0.311	83.773	77.802	1.077	0.526	0.000202631	0.0350167
HSD17B8	2.986	2.683	0.303	62.598	55.297	1.132	0.526	0.000134912	0.0258132
UBB	6.336	6.088	0.249	96.462	92.879	1.039	0.526	0.000215689	0.0356877
ATP5MD	5.593	5.309	0.284	93.089	88.308	1.054	0.526	0.000216719	0.0356877
DAD1	6.448	6.202	0.246	97.028	93.626	1.036	0.526	0.000223475	0.035877
SEC61B	8.379	8.268	0.112	99.53	99.121	1.004	0.526	0.000224593	0.035877
ATOX1	4.074	3.793	0.281	79.115	73.538	1.076	0.526	0.000210931	0.03539
EMC10	2.159	1.919	0.241	47.63	41.846	1.138	0.526	6.19499e-05	0.0180704
TMED2	5.827	5.513	0.314	94.803	89.67	1.057	0.525	0.000249927	0.0376684
PRMT1	3.495	3.226	0.269	70.767	65.143	1.086	0.525	0.0002042	0.0350167
NME2	7.264	7.056	0.207	98.258	96.264	1.021	0.525	0.000253689	0.0379157
MRPS12	2.088	1.862	0.227	46.786	41.363	1.131	0.525	6.4351e-05	0.0180704
ATP5PB	3.226	2.95	0.277	67.077	60.879	1.102	0.525	0.000194826	0.0341933
FN3K	2.091	1.852	0.239	46.33	40.396	1.147	0.525	6.40311e-05	0.0180704
COX4I1	6.297	6.044	0.252	96.531	92.879	1.039	0.525	0.000276529	0.0394491
CHCHD10	5.214	4.946	0.268	90.615	86.022	1.053	0.525	0.000279217	0.0396206
ANP32B	4.404	4.148	0.256	82.364	77.582	1.062	0.525	0.000281987	0.0398019
ATP5MC2	6.281	6.054	0.227	96.144	93.055	1.033	0.525	0.000302374	0.0413663
GTF2B	2.041	1.806	0.235	45.764	40	1.144	0.525	7.64869e-05	0.01944
MYDGF	7.724	7.609	0.115	99.613	98.857	1.008	0.525	0.000331146	0.0443918
PRR34-AS1	2.473	2.229	0.245	53.614	47.868	1.12	0.525	0.000146812	0.0273882
PDCD5	4.22	3.945	0.275	80.484	75.077	1.072	0.525	0.000343732	0.0455178
MFSD1	1.506	1.287	0.218	34.471	28.923	1.192	0.525	2.12691e-05	0.00888988
TMEM258	7.772	7.588	0.184	99.019	97.495	1.016	0.525	0.000375733	0.0470752
UBL5	6.211	5.986	0.225	96.171	92.967	1.034	0.525	0.000375868	0.0470752
TOMM20	3.376	3.105	0.27	69.385	63.473	1.093	0.525	0.00030643	0.0417074
UQCR11	5.604	5.306	0.299	93.144	87.956	1.059	0.525	0.000384102	0.0474384
LAMTOR2	2.76	2.516	0.244	58.977	53.407	1.104	0.524	0.000267198	0.038951
FDFT1	1.519	1.303	0.216	34.706	29.407	1.18	0.524	3.01225e-05	0.0111608
SMIM26	3.267	3.006	0.261	68.03	62.198	1.094	0.524	0.000368159	0.0467685
TMEM14B	3.118	2.841	0.277	65.308	58.813	1.11	0.524	0.000346204	0.0455178
TRPT1	2.55	2.312	0.238	55.232	49.67	1.112	0.524	0.000238068	0.0367106
MAGOH	2.562	2.314	0.248	56.282	50.242	1.12	0.524	0.000254411	0.0379157
TVP23B	2.358	2.119	0.239	51.417	45.758	1.124	0.524	0.000201378	0.0350167
MCTS1	2.224	2.011	0.213	49.053	44.396	1.105	0.524	0.000185192	0.0327177
ZDHHC4	1.252	1.045	0.207	29.108	23.912	1.217	0.524	1.23008e-05	0.00669693
RGS19	1.348	1.142	0.207	30.85	25.802	1.196	0.524	2.0721e-05	0.00888988
DUSP23	1.328	1.123	0.205	30.864	25.758	1.198	0.524	2.13855e-05	0.00888988
RNPS1	2.467	2.227	0.24	53.932	48.264	1.117	0.524	0.000296497	0.0411962
CCDC90B	2.258	2.035	0.223	49.675	44.308	1.121	0.524	0.000235024	0.0367106
ICAM2	2.738	2.488	0.25	58.604	52.615	1.114	0.524	0.000388995	0.0478213
C15orf40	1.32	1.115	0.204	30.712	25.538	1.203	0.524	2.43792e-05	0.0096204
RWDD1	2.658	2.424	0.234	56.89	51.516	1.104	0.523	0.00040867	0.0497812
ZNF593	1.8	1.586	0.215	40.857	35.604	1.148	0.523	0.000133793	0.0258132
MED8	1.518	1.317	0.201	34.886	29.758	1.172	0.523	8.4356e-05	0.0194755
NABP2	0.828	0.637	0.191	19.627	14.901	1.317	0.523	1.06338e-06	0.00141839
ATP6V0D1	1.818	1.618	0.2	41.175	36.44	1.13	0.523	0.000241773	0.0368559
C22orf39	1.537	1.34	0.197	35.121	30.242	1.161	0.522	0.000121844	0.024131
G3BP2	1.754	1.544	0.21	39.295	33.626	1.169	0.522	0.000205052	0.0350167
EXOSC1	1.789	1.582	0.207	40.221	35.253	1.141	0.522	0.00023728	0.0367106
SMIM19	1.649	1.445	0.204	37.484	32.615	1.149	0.522	0.000176662	0.0318432
TMEM106B	1.536	1.346	0.189	35.038	30.505	1.149	0.522	0.000130025	0.0253189
HNRNPAB	1.829	1.622	0.206	40.567	35.56	1.141	0.522	0.000271415	0.039138
ATG101	1.345	1.15	0.195	31.168	26.066	1.196	0.522	8.18723e-05	0.0194755
NUDT2	1.447	1.255	0.192	33.435	28.659	1.167	0.522	0.000139114	0.0261348
PAIP2B	1.592	1.401	0.192	35.701	31.165	1.146	0.522	0.000256929	0.0380783
ALKBH3	0.906	0.728	0.178	21.534	16.879	1.276	0.522	1.05885e-05	0.00588476
MED19	0.99	0.811	0.179	23.29	18.769	1.241	0.521	2.1521e-05	0.00888988
PITPNA-AS1	1.487	1.291	0.196	34.057	29.275	1.163	0.521	0.000216242	0.0356877
PTRHD1	1.229	1.046	0.183	28.528	23.956	1.191	0.521	9.05691e-05	0.020207
TMX2	1.19	1.009	0.182	27.726	23.165	1.197	0.521	8.37559e-05	0.0194755
AHCY	1.449	1.27	0.179	33.172	28.747	1.154	0.521	0.000236281	0.0367106
UTP11	1.133	0.953	0.179	26.551	22.242	1.194	0.521	7.65153e-05	0.01944
YIPF4	1.425	1.245	0.181	32.868	28.22	1.165	0.521	0.000261132	0.0384737
DCTD	1.313	1.131	0.182	30.394	25.758	1.18	0.521	0.000208943	0.0352784
MRPL17	1.458	1.282	0.176	33.545	29.011	1.156	0.521	0.000365329	0.0467685
APIP	1.46	1.28	0.18	33.628	28.791	1.168	0.521	0.000382692	0.0474384
ANAPC15	1.36	1.185	0.175	31.458	27.077	1.162	0.52	0.000348076	0.0455178
PEX16	1.117	0.946	0.171	25.999	21.802	1.192	0.52	0.000128312	0.025169
GBA	1.227	1.061	0.166	28.473	24.264	1.173	0.52	0.0003169	0.0426966
HMGN4	0.964	0.799	0.165	22.585	18.418	1.226	0.52	9.39302e-05	0.0203722
ISCA1	1.226	1.057	0.168	28.404	24.264	1.171	0.519	0.000366367	0.0467685
ADM2	1.152	0.989	0.163	26.455	22.418	1.18	0.519	0.000313102	0.0423991
MRPL35	1.052	0.891	0.161	24.741	20.747	1.192	0.519	0.000219706	0.035827
HIST1H2AC	1.085	0.915	0.17	23.594	19.868	1.188	0.519	0.000262481	0.0384737
EEF1E1	0.974	0.822	0.152	23.055	19.209	1.2	0.518	0.000295294	0.0411962
CDK5	0.811	0.66	0.151	19.254	15.56	1.237	0.518	0.000107446	0.0220487
HCCS	0.87	0.723	0.148	20.608	16.659	1.237	0.518	0.000164073	0.0297754
MACROD1	0.96	0.81	0.149	22.446	18.813	1.193	0.518	0.000300175	0.0412771
MIIP	0.917	0.769	0.149	21.52	17.802	1.209	0.518	0.000249365	0.0376684
FAM207A	0.905	0.76	0.145	21.396	17.582	1.217	0.518	0.000240687	0.0368559
EIPR1	0.772	0.627	0.146	18.314	14.637	1.251	0.518	9.20286e-05	0.0202897
C12orf45	0.93	0.78	0.15	21.907	18.242	1.201	0.518	0.000298881	0.0412771
SLC39A1	0.936	0.79	0.146	22.018	18.374	1.198	0.518	0.000354266	0.0461012
SUPT20H	0.821	0.688	0.133	19.24	15.473	1.243	0.517	0.000221417	0.035827
MANBAL	0.713	0.582	0.131	16.987	13.407	1.267	0.516	0.000206081	0.0350167
THAP4	0.695	0.564	0.131	16.517	13.231	1.248	0.516	0.000228896	0.0361317
SLC35B3	0.714	0.585	0.129	16.959	13.582	1.249	0.516	0.000292727	0.0411004
SLC31A1	0.571	0.448	0.123	13.559	10.549	1.285	0.515	0.000228849	0.0361317
Z93241.1	0.608	0.48	0.128	13.656	10.725	1.273	0.514	0.000347958	0.0455178
RNF103	0.537	0.426	0.112	12.73	9.758	1.305	0.514	0.00027622	0.0394491
DLST	0.559	0.448	0.111	13.296	10.33	1.287	0.514	0.000370909	0.0468945
OGFOD1	0.537	0.428	0.109	12.896	9.978	1.292	0.514	0.000367656	0.0467685
TWSG1	0.484	0.371	0.113	11.596	8.791	1.319	0.514	0.000221593	0.035827
FUZ	0.371	0.26	0.11	8.901	6.11	1.457	0.514	3.45498e-05	0.0120648
COMMD9	0.461	0.353	0.108	11.182	8.484	1.318	0.513	0.000270323	0.039138
FAM27C	0.389	0.28	0.108	9.261	6.593	1.405	0.513	0.000100294	0.0212346
TIMM22	0.433	0.332	0.101	10.435	7.868	1.326	0.513	0.000406106	0.0496958
SLC7A6OS	0.398	0.303	0.095	9.509	7.033	1.352	0.512	0.00038302	0.0474384
RFC2	0.354	0.261	0.093	8.569	6.198	1.383	0.512	0.000356252	0.0461347
UTP15	0.248	0.156	0.093	5.916	3.648	1.621	0.511	3.30203e-05	0.0117451

## Sheet: Table S6
Table S6. Genes in eight modules related to multiple myeloma using cNMF analysis.
M1	M2	M3	M4	M5	M6	M7	M8
FOS	ISG15	MALAT1	FKBP11	TMSB4X	S100A6	EEF1A1	MKI67
JUN	MX1	NEAT1	MZB1	HLA-DPB1	ANXA1	EEF1B2	TUBA1B
ZFP36	IFITM1	RRBP1	PRDX4	HLA-DRB1	S100A4	NACA	HMGB2
BTG2	ISG20	MEF2C	PPIB	HLA-DPA1	CLIC1	RACK1	NUSAP1
DUSP1	BST2	SEL1L	KRTCAP2	HLA-DRA	VIM	SLC25A6	BIRC5
FOSB	IFIT1	SLC38A2	FKBP2	HLA-DQB1	S100A10	UBA52	STMN1
KLF2	IFIT3	DDX17	SEC11C	HLA-DRB5	TAGLN2	TPT1	H2AFZ
KLF6	TNFSF10	GOLGB1	HERPUD1	PTPRCAP	AHNAK	BTF3	CDK1
MCL1	XAF1	CCNL1	B2M	PTPRC	EMP3	EEF1G	TUBB
PPP1R15A	OAS1	DST	MYDGF	HLA-DQA1	LGALS1	FAU	HMGN2
TSC22D3	IFI6	PRDM1	SELENOK	ITGB2	TMSB10	ATP5MC2	CDKN3
ATF3	PLSCR1	OGT	SSR4	CCL5	S100A11	EIF3F	TYMS
IER2	TRIM22	IRF4	PDIA3	MYL12A	RHOA	HINT1	CENPF
CITED2	SAMD9L	TENT5C	PDIA6	CD53	KLF6	NME2	TOP2A
UBC	HERC5	ZBTB38	SPCS3	HOPX	LMNA	UQCRB	CCNA2
JUNB	MX2	IL6ST	HM13	CST7	RHOC	COX7C	PCLAF
TRIB1	PARP14	ATM	MANF	GIMAP7	PLP2	EEF1D	ASPM
RHOB	RSAD2	HIPK2	HLA-C	NKG7	GBP2	EEF2	PTTG1
ZFP36L2	IRF7	PRKDC	HSP90B1	GSTP1	MIR155HG	ATP5MG	CCNB1
ZFP36L1	LY6E	RSRP1	SDF2L1	HLA-B	ANXA2	PFDN5	GTSE1
MALAT1	PSMB9	SON	SELENOS	HLA-E	CRIP1	EIF1	NUF2
NR4A2	IFI35	ZBTB20	ITM2C	LAPTM5	LGALS3	RSL24D1	UBE2C
EGR1	LAP3	PDK1	RPN2	MS4A1	EZR	HNRNPA1	CCNB2
JUND	OASL	DDX5	SRGN	TMSB10	RHOB	SERP1	CDC20
YPEL5	STAT1	CADPS2	DERL3	CD8A	MYL12A	SNHG7	CDCA8
NEAT1	UBE2L6	CPEB4	PDIA4	COTL1	MYL6	NPM1	CENPA
TAGAP	USP18	FNDC3A	SPCS1	GNG2	PFN1	TMEM258	DEPDC1
NR4A1	EPSTI1	FAM13A	SSR2	GZMM	LYZ	UQCRH	PLK1
H3F3B	IFI27	SRPRA	CALR	IL32	CRIP2	PPIA	TUBB4B
AC020916.1	LAMP3	XRN1	LMAN2	LCP1	ANXA11	SMDT1	SPC25
ANKRD28	CMPK2	GAB1	TMED9	SORL1	UCHL1	PCBP2	PKMYT1
LINC01480	EIF2AK2	NKTR	TMEM258	FCER1G	SH3BGRL3	EIF3E	RRM2
CCNL1	IFI16		HLA-B	ZEB2		ZFAS1	UBE2T
NFKBIA	IFIH1		DNAJB9	AIF1			PHF19
KLF4	OAS3		WARS	S100A9			AURKA
DUSP6	TAP1		CYBA	C12orf75			CKS2
BTG1	DDX58		ARF4	CD99			DLGAP5
TPM4	DDX60		SERP1	HLA-DMB			HMMR
PRPSAP2	DDX60L		RPN1	ARHGDIB			KIF14
RGS1	IFI44		ERLEC1	CORO1A			TPX2
CSRNP1	IFIT2		TMEM59	TIMP1			TROAP
DUSP5	OAS2		HSPA5	LTB			CDCA3
OTUD1	SLFN5		PSAT1	B2M			TK1
TXNIP	CD38		SLC1A5	FXYD5			MND1
RRP12	GBP1		SLC3A2	HLA-A			CDCA2
RGS2	PARP9		TNFRSF17	CD74			KPNA2
SRSF7	S100A6		CD63	CD52			NEK2
GADD45B	SP100		CDK2AP2	FCER2			ZWINT
AC016831.7	WARS		HAX1	ACP5			GINS2
CCL3	IFI44L		SSR3	CD3E			CENPM
PIM1			CRELD2	FYB1			CENPU
AC103591.3			RABAC1	GIMAP4			PTMA
AHNAK			EIF1	GZMA			HMGB1
EGR2			EEF1A1	GZMH			HIST1H4C
H1FX			HLA-A	TYROBP			KIF20A
TENT5C			ASNS	IGSF6			KIFC1
AREG			ASS1	LYZ			DHFR
CYTOR			GARS	S100A8			ATAD2
AC245014.3			MTHFD2	C1QA			UBE2S
DUSP2			PCK2	HOMER3			DUT
PNRC1			PHGDH	ID3			GAPDH
ODC1			SHMT2	ATP6V1G1			ARL6IP1
SAT1			LMAN1	BTG1			TUBA1C
SGK1			TPT1	ACTB			AURKB
MYADM			OSTC	ID1			CDC45
PNP			DDOST	ANXA1			CDT1
SOCS3			OST4	FCRLA			TMEM106C
ATP2B1-AS1			ITM2B	HLA-DOB			CLSPN
B4GALT1			FTL	IFITM2			FAM111B
MIR29B2CHG			TMED10	IFITM3			KIF20B
CXCR4			FTH1	ALOX5AP			BUB1
PTCH2			CHAC1	CD79A			CENPE
Z93241.1			SARS	EAF2			CKAP2L
			NUCB2	LSP1			PRC1
			ERGIC3	CD37			SMC4
			EEF1B2	CTSW			CDCA5
			ATF4	CCL4			ASF1B
			EIF4EBP1	CD44			WDR34
			SEC61G	HCST			UHRF1
			TRIB3	C1orf162			PCNA
			TMEM147	KLRD1			CALM2
			ISG20	LINC00861			PBK
			CCPG1	ZAP70			JPT1
			DDIT4	LST1			KIF23
			EEF2	SERPINA1			CENPW
			FAU	GNLY			CENPK
			DNAJB11	CD3D			DTL
			ATF5	PRKCH			MCM7
			SESN2	CD36			FAM83D
			CHPF	MS4A6A			NCAPG
			DAD1	CAVIN2			SPC24
			PLPP5	CMTM5			H2AFV
			MIF	MPIG6B			CEP55
			KDELR2	NRGN			HJURP
			ERN1	H3F3A			SGO2
			IFI6	HVCN1			CKS1B
			FXYD5	PTPN6			TCF19
			TMBIM6	CD19			RPA3
			CD74				PPIA
			CEBPB				MELK
			MEF2B				TMSB15A
			RSL24D1				ESCO2
			SERF2				HIST1H3B
			CUTA				CARHSP1
			NACA				RNASEH2A
			ARPC5L				SLBP
			SEC61B				CDC6
			ERP29				NPM1
			SYTL1				LDHA
			TXNDC15				MIF
			TECR				HSP90AB1
			PSAP				RAN
			TMEM205				FABP5
			ATRAID				MCM10
			P4HB				YBX1
			NPC2				SGO1
			SPAG4				PRR11
			TIMP1				H2AFX
			DDIT3				HELLS
			IFITM1				MCM5
			XBP1				HSPA8
			TXNDC5				HIST1H1E
			JCHAIN				PSME2
			MTDH				HSPD1
			S100A4				TXN
			BST2				PFN1
			HLA-DOB				HSP90AA1
			LAMP5				C1QBP
			CTH				ENO1
			QPCT				TPI1
			CST3				SLC25A5
			MDK				E2F1
			NENF				CENPN
			SPCS2				HMGA1
			EEF1G				PIMREG
			RACK1				CKAP2
			SLC25A6				ANLN
			UBA52				DSCC1
			HYOU1				NUDT1
			PCGF5				EXO1
			INHBE				GMNN
			SLC6A9				RFC4
			RNASEK				FEN1
			ALG5				ANP32B
			SRPRB				GGH
			NME2				NCL
			UQCRQ				APOBEC3B
			NDUFB11				GAS2L3
			C4orf48				NDC80
			DERL2				PSRC1
			NANS				MAD2L1
							MXD3
							SKA1
							E2F8
							CCNE2
							CENPH
							MCM4
							MCM3
							HSPE1
							PA2G4
							SNRPE
							NME1

## Sheet: Table S7
Table S7. The significantly differentially expressed genes in clusters 2 and 6 comparing with other clusters.
feature	log2Mean	log2Mean_other	log2FC	percentage	percentage_other	percentage_fold_change	auroc	mwu_pval	mwu_qval
STMN1	5.826	0.937	4.889	87.193	18.119	4.812	0.896	0	0
H2AFZ	7.615	4.762	2.853	98.522	78.793	1.25	0.888	0	0
TUBA1B	6.932	3.033	3.899	92.71	54.567	1.699	0.874	0	0
TUBB	6.305	2.882	3.423	89.832	52.9	1.698	0.839	0	0
TYMS	4.216	0.425	3.791	72.835	8.313	8.761	0.834	0	0
HMGN2	6.3	3.403	2.897	93.916	61.701	1.522	0.826	0	0
HMGB2	4.44	1.076	3.364	74.07	21.54	3.439	0.802	0	0
HMGB1	6.677	4.47	2.207	95.9	75.707	1.267	0.799	0	0
H2AFV	5.093	2.51	2.583	85.246	48.1	1.772	0.777	0	0
GAPDH	8.907	7.636	1.271	99.72	96.459	1.034	0.777	0	0
GGH	4.703	1.839	2.864	83.122	34.943	2.379	0.776	0	0
RAN	6.651	4.783	1.868	95.727	78.703	1.216	0.768	0	0
PTMA	8.937	8.068	0.869	99.926	99.104	1.008	0.768	0	0
PTTG1	3.56	0.692	2.868	63.198	14.294	4.421	0.761	0	0
RPA3	4.606	2.075	2.53	81.722	40.544	2.016	0.76	0	0
UBE2T	3.089	0.486	2.603	59.48	10.26	5.797	0.755	0	0
H3F3A	7.977	6.844	1.134	99.378	94.569	1.051	0.749	0	0
CKS1B	3.189	0.691	2.498	61.086	14.293	4.274	0.745	0	0
UBE2C	2.845	0.146	2.699	51.136	2.839	18.012	0.743	0	0
TUBB4B	4.292	1.804	2.488	73.489	35.702	2.058	0.743	0	0
HIST1H4C	5.669	2.821	2.848	81.228	50.592	1.606	0.742	0	0
DUT	5.151	2.94	2.211	83.641	54.974	1.521	0.741	0	0
PCLAF	2.654	0.194	2.46	51.894	3.842	13.508	0.741	0	0
CKS2	3.66	1.128	2.533	66.392	22.697	2.925	0.74	0	0
PFN1	7.167	5.942	1.225	98.255	89.959	1.092	0.737	0	0
DHFR	2.758	0.375	2.383	53.701	7.682	6.99	0.733	0	0
SMC4	3.288	0.924	2.364	62.918	18.972	3.316	0.733	0	0
MAD2L1	2.495	0.27	2.225	51.622	5.764	8.956	0.731	0	0
CENPW	2.389	0.179	2.211	49.658	3.751	13.239	0.73	0	0
PPIA	8.654	7.664	0.99	99.753	97.537	1.023	0.724	0	0
NUDT1	2.664	0.516	2.148	55.002	10.691	5.145	0.722	0	0
MCM7	2.622	0.45	2.172	53.005	9.432	5.62	0.721	0	0
CDKN3	2.384	0.197	2.187	47.938	4.281	11.198	0.721	0	0
BIRC5	2.288	0.109	2.179	45.743	2.269	20.156	0.718	0	0
PHF19	2.412	0.274	2.139	48.983	5.859	8.36	0.718	0	0
SNRPB	4.1	1.995	2.105	76.19	39.512	1.928	0.717	0	0
TMEM106C	3.22	1.087	2.134	63.013	22.495	2.801	0.715	0	0
PCNA	2.919	0.753	2.165	56.652	15.61	3.629	0.714	0	0
NUSAP1	2.281	0.132	2.149	44.916	2.777	16.174	0.712	0	0
COX8A	6.544	5.342	1.203	96.192	85.41	1.126	0.707	0	0
HNRNPA2B1	6.471	5.09	1.381	95.686	82.603	1.158	0.706	0	0
RRM2	2.269	0.103	2.166	42.817	2.136	20.046	0.704	0	0
RNASEH2A	2.472	0.522	1.949	51.503	11.214	4.593	0.704	0	0
ANP32B	5.359	3.653	1.706	89.507	65.807	1.36	0.702	0	0
TPI1	5.848	4.293	1.556	91.174	73.014	1.249	0.701	0	0
HSP90AA1	5.53	3.779	1.751	87.033	65.83	1.322	0.701	0	0
JPT1	3.275	1.239	2.036	62.07	25.306	2.453	0.701	0	0
CACYBP	4.052	2.054	1.998	73.209	40.074	1.827	0.7	0	0
SLC25A5	6.377	4.903	1.474	94.887	79.461	1.194	0.699	0	0
CHCHD2	7.205	6.177	1.028	97.954	91.293	1.073	0.695	0	0
RANBP1	4.063	2.2	1.862	74.362	43.171	1.723	0.694	0	0
CENPM	2.055	0.213	1.842	43.059	4.476	9.619	0.693	0	0
SNRPD1	4.648	2.869	1.779	82.171	54.048	1.52	0.691	0	0
TAGLN2	3.867	1.832	2.034	69.122	34.26	2.018	0.691	0	0
LSM3	4.619	2.836	1.783	83.867	54.066	1.551	0.69	0	0
MKI67	1.978	0.086	1.892	39.717	1.815	21.886	0.69	0	0
CENPN	2.01	0.219	1.791	42.619	4.645	9.175	0.69	0	0
ANAPC11	5.779	4.403	1.376	92.755	75.786	1.224	0.689	0	0
SNRPE	4.686	2.898	1.788	80.841	53.993	1.497	0.689	0	0
CENPF	2.078	0.133	1.945	40.067	2.665	15.033	0.688	0	0
SUMO2	6.029	4.772	1.257	94.747	80.376	1.179	0.687	0	0
CENPU	1.897	0.165	1.732	40.767	3.496	11.659	0.686	0	0
LSM4	4.046	2.244	1.803	75.955	43.794	1.734	0.685	0	0
LSM5	5.008	3.345	1.664	86.959	61.425	1.416	0.684	0	0
CDK1	1.871	0.082	1.789	38.338	1.775	21.599	0.683	0	0
TMPO	2.362	0.618	1.744	49.407	13.048	3.786	0.683	0	0
ZWINT	1.797	0.097	1.7	38.49	2.103	18.304	0.682	0	0
HMGA1	3.52	1.68	1.841	65.869	32.855	2.005	0.681	0	0
TK1	1.779	0.09	1.689	37.914	1.909	19.859	0.68	0	0
CARHSP1	2.431	0.716	1.715	50.556	15.286	3.307	0.679	0	0
SMC2	2.103	0.446	1.657	45.217	9.543	4.738	0.678	0	0
ANP32E	2.693	0.943	1.75	53.684	19.71	2.724	0.678	0	0
CKLF	3.221	1.468	1.753	63.268	29.754	2.126	0.678	0	0
SLBP	2.753	1.018	1.735	55.245	21.303	2.593	0.677	0	0
FEN1	2.095	0.442	1.653	44.805	9.522	4.705	0.677	0	0
HMGB3	2.395	0.69	1.706	49.012	14.492	3.382	0.675	0	0
CBX3	4.036	2.323	1.713	75.144	45.02	1.669	0.675	0	0
HNRNPAB	3.558	1.833	1.725	68.327	36.358	1.879	0.674	0	0
YBX1	6.569	5.43	1.139	94.294	84.675	1.114	0.674	0	0
TUBA1C	2.645	0.897	1.748	51.564	18.895	2.729	0.674	0	0
DDX39A	3.056	1.366	1.69	61.868	28.144	2.198	0.674	0	0
TUBG1	2.671	1.006	1.665	54.738	21.226	2.579	0.673	0	0
FABP5	3.077	1.262	1.815	57.459	24.533	2.342	0.673	0	0
DTYMK	2.132	0.525	1.607	45.558	11.357	4.011	0.672	0	0
WDR34	2.104	0.483	1.621	44.529	10.412	4.277	0.672	0	0
PSME2	6.213	4.955	1.258	94.57	80.428	1.176	0.671	0	0
CFL1	6.241	5.084	1.157	95.608	82.611	1.157	0.67	0	0
HSPB1	5.331	3.645	1.686	86.424	62.46	1.384	0.669	0	0
CALM2	5.554	4.124	1.43	89.914	71.665	1.255	0.669	0	0
MND1	1.634	0.094	1.54	35.357	2.014	17.552	0.667	0	0
HMGN1	5.086	3.56	1.526	87.469	64.065	1.365	0.666	0	0
RBM8A	4.753	3.238	1.515	82.982	59.561	1.393	0.666	0	0
CENPH	1.713	0.197	1.516	37.506	4.155	9.028	0.666	0	0
SUB1	8.589	7.948	0.64	99.695	98.655	1.011	0.665	0	0
H2AFX	2.083	0.489	1.593	43.146	10.428	4.138	0.665	0	0
NUCKS1	2.913	1.287	1.625	58.476	26.283	2.225	0.665	0	0
UBE2S	2.161	0.538	1.624	43.669	11.588	3.768	0.665	0	0
SKA2	2.049	0.519	1.53	44.043	10.922	4.033	0.664	0	0
ATP5MC3	6.498	5.482	1.016	95.888	86.581	1.107	0.663	0	0
NUF2	1.632	0.096	1.536	34.567	1.978	17.473	0.663	0	0
GINS2	1.648	0.147	1.501	35.575	3.095	11.496	0.662	0	0
LDHA	5.002	3.493	1.509	83.908	61.676	1.36	0.661	0	0
COX6C	6.71	5.729	0.981	96.11	88.209	1.09	0.66	0	0
DNMT1	2.069	0.577	1.492	44.385	12.39	3.582	0.66	0	0
H2AFY	2.63	1.091	1.539	54.211	22.726	2.385	0.66	0	0
PKM	3.63	2.055	1.575	69.669	40.511	1.72	0.659	0	0
TPX2	1.604	0.102	1.502	33.793	2.258	14.966	0.658	0	0
GMNN	1.776	0.328	1.448	38.811	7.089	5.475	0.658	0	0
NAP1L1	4.012	2.421	1.59	73.769	45.948	1.606	0.658	0	0
SRSF2	4.288	2.768	1.52	77.799	52.158	1.492	0.658	0	0
ATP5MF	6.149	5.057	1.092	93.615	82.577	1.134	0.657	0	0
CENPK	1.546	0.118	1.428	34.089	2.504	13.614	0.657	0	0
ASPM	1.663	0.105	1.559	33.472	2.163	15.475	0.657	0	0
SNRPG	5.24	3.942	1.298	88.523	70.299	1.259	0.657	0	0
SNRPF	3.856	2.325	1.531	72.353	45.22	1.6	0.656	0	0
CYC1	4.446	2.963	1.484	78.903	55.145	1.431	0.656	0	0
ATAD2	1.599	0.155	1.445	34.513	3.277	10.532	0.656	0	0
TOP2A	1.596	0.071	1.525	32.566	1.485	21.929	0.656	0	0
CALM3	3.562	1.976	1.586	68.199	38.649	1.765	0.656	0	0
PAFAH1B3	2.277	0.808	1.469	47.962	17.054	2.812	0.655	0	0
NASP	2.532	1.036	1.496	51.918	21.464	2.419	0.654	0	0
MPC2	4.079	2.56	1.518	76.177	49.119	1.551	0.654	0	0
ACTB	8.321	7.614	0.707	99.514	97.466	1.021	0.654	0	0
PA2G4	3.92	2.419	1.501	72.773	46.606	1.561	0.653	0	0
SRSF3	4.266	2.784	1.482	78.182	52.692	1.484	0.652	0	0
BCL2L12	2.078	0.669	1.409	45.027	14.147	3.183	0.652	0	0
NDUFS6	5.346	4.049	1.297	87.848	70.632	1.244	0.652	0	0
ENO1	4.043	2.566	1.477	72.666	48.459	1.5	0.651	0	0
FDPS	3.529	2.045	1.485	68.821	40.57	1.696	0.65	0	0
LDHB	6.026	4.806	1.22	91.75	77.915	1.178	0.65	0	0
CCT5	3.127	1.646	1.481	60.785	33.171	1.833	0.649	0	0
PKMYT1	1.425	0.054	1.371	31.018	1.172	26.473	0.649	0	0
CCT6A	3.557	2.074	1.483	67.216	40.677	1.652	0.649	0	0
CDT1	1.455	0.111	1.344	32.085	2.372	13.525	0.648	0	0
HNRNPA1	7.016	6.152	0.864	97.555	91.24	1.069	0.648	0	0
ASF1B	1.462	0.123	1.34	32.253	2.715	11.882	0.648	0	0
RFC4	1.644	0.33	1.315	36.284	7.193	5.044	0.645	0	0
MIF	8.345	7.773	0.572	99.387	97.776	1.016	0.645	0	0
LGALS1	6.069	4.565	1.504	85.695	68.86	1.244	0.645	0	0
IMPDH2	3.744	2.25	1.494	70.208	42.63	1.647	0.644	0	0
BANF1	4.343	2.923	1.42	79.561	54.828	1.451	0.644	0	0
BOLA3	3.544	2.104	1.44	69.476	41.541	1.672	0.644	0	0
CCNB2	1.444	0.07	1.373	30.216	1.516	19.934	0.644	0	0
MCM5	1.705	0.366	1.339	36.559	7.881	4.639	0.644	0	0
PGAM1	4.346	2.954	1.393	80.006	55.7	1.436	0.643	0	0
KIF20B	1.535	0.209	1.326	33.196	4.395	7.554	0.643	0	0
C19orf48	2.288	0.933	1.355	48.744	19.38	2.515	0.643	0	0
SIVA1	3.92	2.537	1.383	74.333	49.33	1.507	0.641	0	0
CCDC34	1.562	0.29	1.272	34.736	6.266	5.544	0.641	0	0
UAP1	4.241	2.789	1.452	71.785	50.364	1.425	0.641	0	0
CDC6	1.538	0.254	1.284	33.793	5.441	6.211	0.641	0	0
CDKN2A	3.104	1.708	1.396	62.37	34.284	1.819	0.64	0	0
LRR1	1.565	0.319	1.247	35.279	6.944	5.08	0.64	0	0
NME1	3.149	1.75	1.399	60.135	34.59	1.738	0.64	0	0
SNRPD2	6.196	5.232	0.964	95.254	84.369	1.129	0.639	0	0
RAD21	2.333	1.005	1.328	48.81	20.975	2.327	0.639	0	0
HNRNPF	3.832	2.457	1.376	73.32	47.617	1.54	0.638	0	0
CCT3	4.08	2.717	1.363	73.876	50.915	1.451	0.638	0	0
CCNB1	1.536	0.125	1.41	30.035	2.65	11.333	0.638	0	0
CDC20	1.442	0.077	1.365	29.08	1.64	17.735	0.637	0	0
EBP	2.09	0.816	1.273	45.603	17.273	2.64	0.637	0	0
ILF2	4.069	2.718	1.351	75.436	51.484	1.465	0.636	0	0
CYCS	5.053	3.838	1.216	85.3	67.881	1.257	0.636	0	0
CRIP1	2.854	1.232	1.622	46.95	20.76	2.262	0.636	0	0
CDKN2C	1.956	0.593	1.364	38.803	11.529	3.366	0.635	0	0
PTGES3	5.452	4.219	1.233	87.23	72.285	1.207	0.635	0	0
HSPD1	4.832	3.561	1.272	81.566	63.384	1.287	0.634	0	0
NDUFA6	4.683	3.395	1.289	83.74	62.124	1.348	0.633	0	0
ERH	4.651	3.417	1.233	81.961	62.256	1.317	0.633	0	0
POP7	2.654	1.366	1.288	55.607	28.275	1.967	0.633	0	0
CDCA3	1.316	0.071	1.245	28.182	1.551	18.174	0.633	0	0
CENPX	2.391	1.115	1.276	50.054	23.357	2.143	0.633	0	0
BAX	3.172	1.832	1.34	63.025	36.314	1.736	0.633	0	0
HIST1H1E	2.46	1.062	1.398	46.789	20.65	2.266	0.633	0	0
TROAP	1.287	0.055	1.232	27.75	1.199	23.137	0.633	0	0
TXN	6.904	6.047	0.857	96.546	89.012	1.085	0.633	0	0
DNAJC9	1.751	0.544	1.207	38.651	11.526	3.353	0.633	0	0
PLP2	5.252	3.945	1.307	88.235	67.988	1.298	0.632	0	0
POLR3K	1.895	0.663	1.232	40.692	14.092	2.888	0.632	0	0
HELLS	1.399	0.207	1.192	30.94	4.405	7.023	0.632	0	0
YWHAQ	3.35	2.027	1.323	67.096	40.476	1.658	0.632	0	0
POLD2	2.674	1.392	1.282	55.409	28.515	1.943	0.632	0	0
PSMA2	2.979	1.687	1.291	60.551	34.163	1.772	0.631	0	0
VPS29	3.305	1.995	1.309	66.565	39.978	1.665	0.631	0	0
SNRPD3	3.552	2.256	1.296	69.043	44.324	1.558	0.63	0	0
TPM3	3.525	2.21	1.314	68.413	43.169	1.585	0.63	0	0
SNRNP25	2.089	0.884	1.205	45.496	18.735	2.428	0.63	0	0
SLC25A3	5.583	4.525	1.058	90.878	76.649	1.186	0.63	0	0
PSMA7	4.983	3.825	1.158	85.715	68.159	1.258	0.63	0	0
GGCT	1.883	0.678	1.205	40.688	14.244	2.857	0.629	0	0
LSM2	3.76	2.437	1.323	72.637	47.106	1.542	0.629	0	0
MCM3	1.448	0.286	1.162	32.146	6.213	5.174	0.629	0	0
HMMR	1.304	0.099	1.204	27.923	2.149	12.996	0.629	0	0
UQCC2	3.594	2.282	1.311	69.99	44.582	1.57	0.629	0	0
PRDX3	3.913	2.622	1.291	74.844	50.49	1.482	0.628	0	0
CMC2	2.517	1.29	1.228	53.042	26.785	1.98	0.628	0	0
CRNDE	2.839	1.551	1.289	56.998	30.725	1.855	0.628	0	0
ELOC	4.158	2.898	1.26	76.873	54.701	1.405	0.627	0	0
CCT2	3.196	1.936	1.26	62.897	38.511	1.633	0.627	0	0
LY6E	4.757	3.349	1.408	75.165	54.636	1.376	0.626	0	0
PRKDC	2.473	1.237	1.235	50.148	25.245	1.986	0.626	0	0
USP1	1.871	0.713	1.159	40.828	15.139	2.697	0.626	0	0
ATP5MC1	5.414	4.389	1.025	88.124	74.885	1.177	0.625	0	0
GMFG	3.739	2.437	1.302	70.048	46.043	1.521	0.625	0	0
COX6A1	7.019	6.447	0.572	98.012	93.92	1.044	0.625	0	0
KPNA2	1.728	0.53	1.197	36.279	11.546	3.142	0.625	0	0
SPC25	1.164	0.034	1.13	25.77	0.754	34.192	0.625	0	0
YWHAH	2.03	0.861	1.169	43.718	18.216	2.4	0.625	0	0
CTSC	3.025	1.76	1.265	58.752	34.53	1.701	0.625	0	0
ITGB3BP	1.594	0.476	1.119	35.687	10.147	3.517	0.625	0	0
FKBP1A	3.576	2.322	1.255	67.775	44.725	1.515	0.625	0	0
ARPC5	3.365	2.104	1.261	66.54	41.509	1.603	0.625	0	0
KIF22	2.119	0.936	1.183	45.002	19.556	2.301	0.625	0	0
HSPB11	2.758	1.55	1.208	56.809	31.522	1.802	0.623	0	0
BUB3	3.149	1.924	1.225	63.173	38.292	1.65	0.622	0	0
CLSPN	1.163	0.075	1.088	25.996	1.616	16.085	0.622	0	0
SNRPA1	2.51	1.328	1.182	52.248	27.265	1.916	0.622	0	0
MZT2A	4.051	2.777	1.275	74.79	51.522	1.452	0.621	0	0
C1QBP	4.682	3.555	1.126	80.105	63.436	1.263	0.621	0	0
CKAP2	1.486	0.377	1.109	32.533	8.05	4.041	0.621	0	0
TFDP1	1.608	0.497	1.111	35.057	10.452	3.354	0.621	0	0
DBF4	1.802	0.684	1.119	39.173	14.415	2.717	0.621	0	0
EZH2	1.249	0.177	1.072	28.05	3.862	7.263	0.62	0	0
VDAC3	2.422	1.265	1.157	50.943	26.243	1.941	0.62	0	0
PPIH	1.905	0.807	1.098	42.183	17.199	2.453	0.62	0	0
SRSF10	3.11	1.903	1.206	62.613	38.068	1.645	0.62	0	0
SNX5	2.405	1.217	1.188	48.625	24.59	1.977	0.62	0	0
SMC3	1.92	0.797	1.123	41.351	16.589	2.493	0.62	0	0
MINOS1	4.441	3.314	1.127	79.52	61.065	1.302	0.619	0	0
TMEM97	1.485	0.424	1.061	33.348	9.219	3.618	0.619	0	0
DCPS	2.381	1.195	1.186	47.271	24.204	1.953	0.619	0	0
PSMB2	3.83	2.628	1.201	73.053	50.522	1.446	0.619	0	0
CCNA2	1.112	0.047	1.066	24.667	1.023	24.109	0.618	0	0
FUS	3.141	1.936	1.205	62.403	38.028	1.641	0.618	0	0
PSMB3	4.86	3.732	1.128	85.855	67.158	1.278	0.618	0	0
UCHL5	2.505	1.357	1.148	51.906	27.754	1.87	0.618	0	0
RBX1	4.305	3.128	1.178	78.841	57.982	1.36	0.617	0	0
AURKAIP1	5.021	3.983	1.038	86.349	70.547	1.224	0.617	0	0
PFDN2	3.65	2.484	1.166	69.126	48.025	1.439	0.617	0	0
POMP	4.388	3.224	1.164	79.755	59.421	1.342	0.616	0	0
DDB2	1.366	0.326	1.041	30.529	6.924	4.409	0.616	0	0
VDAC1	3.919	2.738	1.18	73.041	51.656	1.414	0.616	0	0
EMP3	5.625	4.377	1.248	88.202	70.009	1.26	0.616	0	0
PSMA4	3.256	2.086	1.17	64.762	41.327	1.567	0.616	0	0
SHCBP1	1.166	0.143	1.024	26.321	3.016	8.728	0.616	0	0
EXOSC8	1.781	0.725	1.056	39.153	15.383	2.545	0.615	0	0
DTL	1.087	0.071	1.016	24.597	1.534	16.03	0.615	0	0
SRSF7	3.44	2.257	1.183	66.433	43.421	1.53	0.615	0	0
HPRT1	1.775	0.726	1.048	38.926	15.514	2.509	0.614	0	0
ENSA	3.304	2.127	1.177	65.54	41.728	1.571	0.614	0	0
POC1A	1.062	0.065	0.998	24.292	1.426	17.04	0.614	0	0
NCAPD3	1.241	0.228	1.014	27.91	4.891	5.707	0.614	0	0
LMNB1	1.218	0.213	1.005	27.593	4.638	5.95	0.614	0	0
ANXA2	3.294	2.12	1.173	63.996	40.972	1.562	0.614	0	0
TXNDC17	3.909	2.737	1.172	74.86	52.377	1.429	0.614	0	0
CDCA8	1.069	0.048	1.021	23.679	1.056	22.431	0.613	0	0
PBK	1.06	0.053	1.006	23.794	1.156	20.582	0.613	0	0
CBX5	1.644	0.623	1.021	36.518	13.288	2.748	0.613	0	0
PAICS	2.505	1.41	1.095	51.803	28.951	1.789	0.613	0	0
PPDPF	5.059	3.907	1.151	84.526	66.593	1.269	0.612	0	0
TPRKB	2.218	1.152	1.066	47.999	23.971	2.002	0.612	0	0
CNIH4	2.398	1.312	1.085	49.831	27.166	1.834	0.612	0	0
RNASEH2B	2.722	1.6	1.122	56.076	32.138	1.745	0.612	0	0
MZT1	1.979	0.93	1.05	42.681	19.467	2.192	0.612	0	0
LAGE3	3.719	2.544	1.175	69.842	48.01	1.455	0.612	0	0
TUBA4A	2.906	1.774	1.132	58.591	35.322	1.659	0.612	0	0
RAD51C	1.431	0.443	0.988	32.451	9.626	3.371	0.612	0	0
TRIP13	1.066	0.082	0.984	24.201	1.749	13.841	0.612	0	0
NUDT21	2.307	1.241	1.066	49.634	25.87	1.919	0.612	0	0
ANP32A	3.134	2.002	1.132	62.325	39.633	1.573	0.612	0	0
MDH2	4.695	3.643	1.052	82.167	65.517	1.254	0.612	0	0
POLE3	2.021	0.982	1.038	44.192	20.552	2.15	0.611	0	0
DBI	5.287	4.192	1.096	89.811	72.577	1.237	0.611	0	0
SNRPC	4.218	3.101	1.118	78.614	58.296	1.349	0.611	0	0
PAGE5	1.604	0.369	1.235	28.845	6.827	4.225	0.611	0	0
CD320	3.119	1.964	1.155	60.65	37.827	1.603	0.611	0	0
VMA21	2.371	1.292	1.079	49.737	26.513	1.876	0.611	0	0
NPM1	7.109	6.421	0.688	97.151	92.006	1.056	0.611	0	0
MAD2L2	1.867	0.853	1.014	41.125	18.213	2.258	0.611	0	0
VRK1	1.435	0.455	0.98	32.381	9.905	3.269	0.611	0	0
NCAPG	1.035	0.056	0.979	23.341	1.225	19.059	0.61	0	0
RUVBL2	2.267	1.215	1.052	48.74	25.386	1.92	0.61	0	0
PRDX6	4.466	3.398	1.067	79.615	61.908	1.286	0.61	0	0
CAV1	3.509	2.29	1.219	65.948	42.236	1.561	0.61	0	0
ACTG1	6.828	5.82	1.008	94.85	84.698	1.12	0.61	0	0
SF3B4	2.764	1.676	1.088	57.175	34.104	1.677	0.61	0	0
MRPL37	2.305	1.259	1.046	49.333	26.235	1.88	0.61	0	0
NDUFA4	6.997	6.421	0.576	97.621	93.227	1.047	0.61	0	0
NOP56	2.179	1.128	1.051	46.11	23.271	1.981	0.61	0	0
PRC1	1.066	0.087	0.979	23.86	1.881	12.685	0.61	0	0
SET	3.712	2.564	1.148	71.538	49.181	1.455	0.61	0	0
MZT2B	4.446	3.274	1.171	79.792	59.096	1.35	0.61	0	0
TALDO1	3.704	2.57	1.134	72.221	49.836	1.449	0.609	0	0
COMMD4	2.319	1.281	1.038	49.893	26.82	1.86	0.609	0	0
SGO1	0.998	0.049	0.949	22.88	1.076	21.262	0.609	0	0
MAGOHB	1.918	0.907	1.011	41.68	19.169	2.174	0.609	0	0
HINT1	7.307	6.633	0.675	97.785	92.892	1.053	0.608	0	0
RRM1	1.212	0.256	0.955	27.388	5.521	4.961	0.608	0	0
COX7B	5.225	4.254	0.971	87.671	73.276	1.196	0.608	0	0
SFPQ	2.892	1.803	1.089	57.352	35.725	1.605	0.608	0	0
GPAA1	3.91	2.73	1.18	74.123	51.046	1.452	0.608	0	0
KNL1	1.026	0.077	0.949	23.238	1.652	14.064	0.608	0	0
TPGS2	1.719	0.747	0.972	38.371	15.929	2.409	0.608	0	0
AHCY	2.981	1.88	1.101	58.727	36.733	1.599	0.607	0	0
SSX1	1.292	0.23	1.061	26.144	4.722	5.537	0.607	0	0
IFI27L1	2.278	1.25	1.028	48.769	25.962	1.878	0.607	0	0
KIFC1	0.99	0.038	0.952	22.283	0.848	26.292	0.607	0	0
TCP1	2.388	1.355	1.033	50.589	27.926	1.812	0.607	0	0
HSPE1	5.21	4.274	0.937	85.962	73.332	1.172	0.607	0	0
SEM1	5.32	4.384	0.936	89.317	75.502	1.183	0.607	0	0
MTCH2	2.371	1.348	1.023	50.852	28.077	1.811	0.607	0	0
GTF3C6	3.015	1.939	1.076	61.189	38.863	1.574	0.607	0	0
ATP5F1B	5.18	4.271	0.909	86.473	73.805	1.172	0.606	0	0
SSBP1	4.419	3.391	1.029	79.973	62.521	1.279	0.606	0	0
UBE2I	3.33	2.226	1.104	66.829	43.893	1.523	0.606	0	0
HNRNPA3	4.193	3.091	1.102	77.717	57.557	1.35	0.606	0	0
FH	2.119	1.125	0.994	45.916	23.694	1.938	0.606	0	0
DEK	1.222	0.226	0.996	25.951	4.539	5.717	0.606	0	0
SRP9	4.348	3.274	1.074	79.693	60.525	1.317	0.606	0	0
PDCD5	4.706	3.654	1.052	83.632	65.691	1.273	0.605	0	0
LSM7	4.836	3.815	1.021	84.789	67.904	1.249	0.605	0	0
MRPL51	4.449	3.394	1.056	81.237	62.539	1.299	0.605	0	0
PGP	1.345	0.431	0.914	30.776	9.402	3.273	0.605	0	0
CDC45	0.976	0.055	0.922	22.139	1.199	18.468	0.605	0	0
PSMB6	4.856	3.843	1.013	85.468	68.637	1.245	0.604	0	0
SERBP1	4.499	3.473	1.025	80.594	63.173	1.276	0.604	0	0
UCK2	1.919	0.955	0.964	41.932	20.108	2.085	0.604	0	0
SOD1	5.069	4.071	0.998	86.666	70.883	1.223	0.604	0	0
MRPL13	2.162	1.18	0.982	46.554	24.781	1.879	0.604	0	0
XRCC5	2.773	1.732	1.041	57.599	35.073	1.642	0.604	0	0
ATP5F1C	4.197	3.14	1.058	78.409	58.95	1.33	0.604	0	0
DCXR	3.945	2.859	1.086	74.819	54.106	1.383	0.604	0	0
AURKB	0.957	0.042	0.915	21.653	0.932	23.225	0.604	0	0
HLTF	1.617	0.67	0.948	35.407	14.059	2.518	0.603	0	0
SLC9A3R1	2.723	1.686	1.037	56.377	33.924	1.662	0.603	0	0
BUB1	0.998	0.078	0.92	22.365	1.738	12.871	0.603	0	0
GTSE1	0.954	0.039	0.916	21.456	0.857	25.032	0.603	0	0
NDC80	0.99	0.086	0.905	22.518	1.895	11.881	0.603	0	0
COPS3	2.108	1.142	0.966	46.077	23.969	1.922	0.603	0	0
HNRNPD	2.32	1.32	1	48.485	26.976	1.797	0.603	0	0
TIMM10	2.655	1.637	1.018	55.693	33.443	1.665	0.603	0	0
PPM1G	3.103	2.048	1.055	63.424	40.92	1.55	0.602	0	0
TPR	2.875	1.836	1.039	58.044	36.48	1.591	0.602	0	0
PPA1	4.299	3.25	1.049	77.013	58.823	1.309	0.602	0	0
NDUFB2	5.482	4.61	0.872	90.347	78.029	1.158	0.602	0	0
VBP1	2.55	1.534	1.016	53.017	31.116	1.704	0.602	0	0
HADH	1.663	0.739	0.924	36.987	15.787	2.343	0.602	0	0
LSM8	3.634	2.55	1.084	70.846	49.166	1.441	0.602	0	0
DEPDC1	0.954	0.041	0.913	21.242	0.896	23.717	0.602	0	0
MCM4	1.012	0.124	0.888	23.041	2.698	8.541	0.601	0	0
GTSF1	1.719	0.722	0.996	34.884	14.536	2.4	0.601	0	0
MRPL17	2.808	1.786	1.022	58.159	36.049	1.613	0.601	0	0
HSPA8	6.434	5.635	0.799	94.208	85.873	1.097	0.601	0	0
BRCA1	0.978	0.103	0.874	22.485	2.225	10.106	0.601	0	0
NONO	2.247	1.286	0.961	48.514	26.739	1.814	0.601	0	0
TIMM8B	3.339	2.306	1.033	64.614	44.632	1.448	0.601	0	0
NDUFA12	3.897	2.851	1.046	74.662	54.481	1.37	0.601	0	0
DLGAP5	0.953	0.042	0.91	21.036	0.916	22.963	0.601	0	0

## Sheet: Table S8
Table S8. SCENIC regulon targets. Related to Figure 5B.
Detailed table with regulon target information inferred by SCENIC.
TF	MotifID	AUC	Annotation	Context	MotifSimilarityQvalue	NES	OrthologousIdentity	RankAtMax	TargetGenes
SMAD1	tfdimers__MD00525	0.0877638	gene is directly annotated	frozenset({'hg38__refseq-r80__10kb_up_and_down_tss.mc9nr', 'activating', 'top5perTarget'})	0	3.6387	1	3013	[('RBMS3-AS3', 44.582811786755975), ('BCL11A', 30.14751205899762), ('FAM222B', 26.903719399346162), ('ITPKB', 44.79639120987513), ('CCDC71L', 47.39878845861021), ('MSL1', 8.122100266235218), ('NLGN4X', 3.2667935409093265), ('MAF', 4.85422756809851), ('RPS6KA2', 31.57095245042277), ('KCNMB2', 84.92255768191235), ('ESRRG', 54.293894451837645), ('HDAC9', 8.503534243595151), ('GRID2', 34.313118306329…
BCL11A	hocomoco__BC11A_HUMAN.H11MO.0.A	0.177037	gene is directly annotated	frozenset({'activating', 'top50', 'hg38__refseq-r80__500bp_up_and_100bp_down_tss.mc9nr'})	0	4.8236	1	593	[('NLGN4X', 40.576143099940154), ('ESRRG', 23.934678749455085), ('SCN3A', 32.332460131195326), ('CYBB', 1.0), ('LAPTM5', 54.547161041541464), ('STAP1', 69.63110757263374), ('TOX', 30.69909508369491), ('KLHL14', 32.061648239566544), ('ADGRL2', 31.88742029244997), ('SPRY1', 26.195215890670532), ('PRKCD', 33.33623240002575)]
NKX3-2	tfdimers__MD00129	0.0966449	gene is directly annotated	frozenset({'hg38__refseq-r80__10kb_up_and_down_tss.mc9nr', 'activating', 'weight>75.0%'})	0	3.45453	1	1363	[('FYN', 2.55545999169948), ('ETFDH', 0.671064228754086), ('GPR155', 1.3292522604316168), ('UHRF1BP1', 1.5301995022140076), ('CLN5', 1.5995101466649166), ('PDZRN4', 1.0914096735159935), ('LYPD6B', 1.7594256433520037), ('MGAT5', 5.458032828098536), ('TDRD7', 1.0386664842511644), ('RGS13', 0.5042709835639275), ('ADGRL2', 5.617956620970482), ('SORL1', 0.5052336673794242)]
SOX2	swissregulon__hs__SOX2.p2	0.0563294	gene is directly annotated	frozenset({'hg38__refseq-r80__10kb_up_and_down_tss.mc9nr', 'activating', 'top10perTarget'})	0	3.09022	1	510	[('FAM102A', 8.0865510813151), ('RNF44', 132.58678721983532), ('ZFYVE1', 91.6907980881777), ('KIF5C', 141.04139757944378), ('TET1', 52.5303619268052), ('MAPRE2', 36.004348174652186), ('PLEKHA1', 1.0957826960296997), ('ZNF219', 26.85307323661507), ('MYO1B', 27.725080702120753), ('RASSF2', 207.7120850809021), ('ZBTB44', 16.566724200890846), ('CREB1', 33.32522045538149), ('MACROD2', 78.1199069480297…

## Sheet: Table S9
Table S9. Signature gene lists used for integrated comparative analysis.
PMID34845188 1q gain	PMID34675390 P1 IFN response	PMID34675390 P2 Signalling	PMID34675390 P3 IL-2–STAT5 signalling	PMID34675390 P4 IL-6–STAT3 signalling	PMID34675390 P5 Cell cycle	PMID34675390 P6 Endoplasmic reticulum	PMID33619369 Module1	PMID33619369 Module2	PMID33619369 Module3	PMID33619369 Resistance signature1	PMID33619369 Resistance signature2	PMID30607001 44genes MM progression	ThisStudy cluster1	ThisStudy cluster3	ThisStudy cluster4	ThisStudy cluster5	ThisStudy cluster8	ThisStudy clusters2&6	ThisStudy cluster7
PMVK	IFI27	FGF5	CD27	TNFRSF13B	MKI67	MFNG	STMN1	MYL6	CYBA	LILRB4	EIF4A2	AIG1	HERPUD1	SSR4	SEL1L	ISG15	TMSB4X	STMN1	FCRLA
ILF2	IFI6	MYC	PLEK	TNFRSF18	CDK1	CHI3L1	TYMS	LGALS1	RNF10	EIF4EBP1	NOP53	ANAPC16	EIF1	HLA-B	RRBP1	MX1	ACTB	H2AFZ	TMSB4X
CCT3	MXI1	HGF	ITGB7	TRIM22	CENPF	GAA	RRM2	SUB1	AMPD1	ASS1	EEF1D	ANXA2	TXNDC5	MIF	NEAT1	IFITM1	S100A10	TUBA1B	CD74
TIMM17A					TUBB	SPARC	GGH	NDUFA1	MDK	PSMD4	SEC62	ARF1	KLF2	MZB1	MEF2C	STAT1	S100A6	TUBB	CD79A
LAMTOR2					PCNA	LGALS3BP	ARPC5	EEF1B2	PSAP	PSMB4	ATF4	ATP5G1	PLPP5	SEC11C	SON	OAS1	S100A11	TYMS	PHLDA1
SNRPE							SOD1	NACA	NOP53	S100A10	TPT1	ATP5J	SELENOM	JCHAIN	BTG2	ISG20	TMSB10	HMGN2	LINC01781
TMCO1							UQCR10	SNHG6	HDLBP	GGH	ITM2B	BSCL2	ITM2B	HLA-C	DDX17	IFI35	CRIP1	HMGB2	VPREB3
PSMB4							YWHAQ	SLC25A3	TSC22D3	CBX3	CD74	C12orf57	TPT1	CST3	SRPRA	UBE2L6	S100A4	HMGB1	RGS13
PSMD4							SNRPE	EIF3E	SMAP2	COX8A	MDK	CD46	TSC22D3	CYBA	IRF4	BST2	CCL5	H2AFV	PLD4
COX20							PSMB4	UQCRB	KLF2	LDHB	SYVN1	CD53	JUN	PRDX4	MIA3	IRF7	PFN1	GAPDH	HLA-DMA
HAX1							YBX1	UQCRH	METTL7A	SOD1	SELENOS	CDK2AP2	SELENOK	TMEM132D-AS1	IGHG1	IFI6	NKG7	GGH	ACTB
KRTCAP2							GNAS	CYCS	PPIB	SMC4	SEL1L	CHCHD2	CITED2	FAM3B	GOLGB1	XAF1	SH3BGRL3	RAN	LAPTM5
EPRS							PPIA	COX7C	RPN1	H2AFZ	SELENOK	CLIC1	ICAM3	HIST1H2BK	MCL1	IFIT1	HLA-DPA1	PTMA	SPRY1
PARP1							PSMA2	NPM1	TMED9	RRM2	BTG2	CLPTM1L	DUSP1	ITM2C	FNDC3B	EIF2AK2	MT2A	PTTG1	HLA-DRA
SDHC							NDUFB3	BTF3	FAM46C	TOP2A	SLAMF7	DAP3	ZFP36	LAMP5	IGLC3	LAP3	IFITM2	RPA3	AIM2
AC245014.3							COX6C	SLC25A5	ELL2	TYMS	PECAM1	DBI	MTDH	IFI6	EDEM3	LY6E	PTPRC	UBE2T	FCRLB
NAXE							COX6B1	LDHB	HLA-DOB	STMN1	SELENOM	DNAJC10	SELENOS	IGKC	SLC38A2	TNFSF10	TAGLN2	H3F3A	CD27
UFC1							NDUFA4		CREB3L2	HMGB2	CD27	DYNLRB1	ISG20	LAGE3	IL6ST	IFIT3	HLA-DPB1	CKS1B	OAS1
ARPC5							UQCRQ		BLOC1S5-TXNDC5	HDGF	DERL3	EIF2S2	DNAJB9	HIST1H1C	CADPS2	SAMD9L	CD52	UBE2C	CCND1
RBM8A							NDUFB4		SEC62	CCT3	ERLEC1	ERLEC1	RNASET2	HIST1H2BC	ADAR	HERC5	ARHGDIB	TUBB4B	SORT1
H3F3A							CHCHD2		H1FX	S100A11	XBP1	EVI2A	SEC62	HIST1H2AC	HYOU1	IFI16	HLA-DRB1	HIST1H4C	MS4A1
IFI16							COX7A2		ST6GAL1	S100A4	SSR4	FCRL5	MEI1	IGLL5	MAN2A1	PLSCR1	CD74	DUT	TSTD1
TAGLN2							TXN		ZBTB38	COX6A1	FKBP11	GAPDH	GNG7	PECAM1	HIPK2	IFI27	ANXA1	PCLAF	RNGTT
MRPL55							SLC39A8		ZBTB20	ENO1	FCRL5	GNG5	AC012236.1	QPCT	IGHG4	PSMB9	LIMD2	CKS2	HLA-DMB
ARF1									CPNE5	NME1	FCGR2B	GPRC5D	CD74	CAV1	CCNL1	HLA-E	HCST	PFN1	BCAP31
MRPS21										PPIA	FKBP2	IER3IP1	FXYD5	IGHG1	OGT	EPSTI1	COTL1	DHFR	H3F3A
DPM3										NDUFB2	CD63	IFNAR1	GLRX	MAGEA3	CPEB4	SP100	ITGB2	SMC4	ARHGDIB
ADAR										COX7B		JTB	JUNB	XAGE3	XRN1	OAS2	HLA-DRA	MAD2L1	PTPRCAP
C1orf43										NDUFB9		KDELR2	EVI2B	PTP4A3	RIC1	CHMP5	CORO1A	CENPW	TMX4
RGS1										COX6C		MGST3	ATF4	AZGP1	DST	ADAR	IL32	PPIA	PCBP1
UAP1										NDUFS6		NDUFAF3	PFDN5	LYG2	RSRP1	C19orf66	TYROBP	NUDT1	HLA-DRB1
MPC2										TPI1		PSMB1	CREB3L2	IFI27	PDK1	TAP1	ACTG1	MCM7	AC243960.1
GUK1										GAPDH		RBM8A	TMEM59	TEX101	ATM	SHISA5	CD99	CDKN3	FTH1
TSTD1										NME2		RNASEK	UBC		ZBTB20	PARP14	EMP3	BIRC5	ACP5
NENF										TXN		ROMO1	GYPC		FOS	CD38	CCL4	PHF19	PDLIM1
MGST3										PDCD5		SH3BGRL3	CUTA		FOSB	NAPA	CST7	SNRPB	LINC01480
SSR2										LDHA		SLAMF1	TXNIP		TTN	DRAP1	MYL12A	TMEM106C	FCRL5
PFDN2										NPM1		SNRPE	KLF6		FGFR3	LAMP3	GZMA	PCNA	FRZB
JTB										MYC		SRGN	CD48		IGLC2	SP110	GNLY	NUSAP1	GSTP1
HIST2H2BE										ITGB7		SSR2	RABAC1			MX2	GMFG	COX8A	IGLC2
HNRNPU												TMCO1	CFLAR			PARP9	S100A8	HNRNPA2B1	SYPL1
BTG2												TXNDC15	HDLBP			RSAD2	ZFP36L2	RRM2	TNFSF4
MDM4												UQCR10	UBE2J1			ZBP1	IFITM3	RNASEH2A	UCP2
B4GALT3												WBSCR22	SLC25A6			IFITM2	ARPC1B	ANP32B	FCRL2
TOMM20													CIRBP			TXNIP	CALM1	TPI1	CNR1
CTSS													NEAT1			PPM1K	FYB1	HSP90AA1	NDNF
LMNA													RHOB			CMPK2	FXYD5	JPT1	DUSP6
RPS27													DUSP5			IFIH1	AHNAK	CACYBP	CLINT1
RGS2													ZBTB38			PSMB8	NFKBIA	SLC25A5	2022-09-09
SLAMF7													SMDT1			CPNE5	RAC2	CHCHD2	MARCKS
MCL1													TMEM179B			TRIM69	LCP1	RANBP1	BEX2
													TNFRSF13B			DNAJA1	FLNA	CENPM	ATP6V1G1
													TENT5C			SLFN5	PRR13	SNRPD1	PCBP2
													TPM4			USP18	CD37	TAGLN2	EPN1
													ATP6V0E1			WARS	TPM3	LSM3	AC022140.1
													CYTIP			S100A6	FCER1G	MKI67	IFI16
													TMEM243			SAMD9	CTSW	CENPN	ATP2B1
													ANAPC16			HSH2D	GZMH	ANAPC11	LSM10
													CCPG1			IFI44	GIMAP7	SNRPE	STK17A
													FKBP11			GMPR	KLF6	CENPF	SOD1
													ARID5B			BISPR	RARRES3	SUMO2	APOD
													YPEL5			TRIM22	ZFP36L1	CENPU	HBD
													YIPF3			IFIT5	PLEK	LSM4	EZR
													ITM2C			APOL6	LGALS3	LSM5	UBE2D2
													SARS			AC116366.3	ZEB2	CDK1	FUT9
													SNHG8			PLAC8	KLRD1	TMPO	CDK2AP2
													DERL3			NT5C3A	IGHD	ZWINT	LRRK2
													NFKBIA			AKAP2	ZYX	HMGA1	SSR4
													RSL24D1			POU2AF1	GZMB	TK1	CD79B
													JSRP1			HLA-F	S100A9	CARHSP1	IDS
													WIPI1			DDX58	RGS10	SMC2	TSC22D3
													ASS1			CD164	LITAF	ANP32E	PPP1R17
													ERGIC3			LINC01781	CD3E	CKLF	CD46
													LMO4			RNF213	HLA-A	SLBP	DDX5
													SLC3A2			AIM2	EVL	FEN1	SCAMP5
													CDV3			ITGA4	PSMB9	HMGB3	PCDH9
													IGHG3			PARP10	HLA-DRB5	CBX3	ZFP36L2
													ZBP1			PNPT1	HLA-DQB1	HNRNPAB	HNRNPA2B1
													GABARAP			RABGAP1L	LGALS1	YBX1	CFL1
													SURF1			RTP4	RASGRP2	TUBA1C	BANK1
													PPP1R15A			DYNLT1	LTB	DDX39A	ADGRL2
													KRT10			SAT1	GIMAP4	TUBG1	EMD
													SRGN			VPREB3	MT1X	FABP5	IGLC3
													TMEM219				IGLC2	DTYMK	FAM50A
													POU2F2				ARL6IP5	WDR34	ALOX5AP
													H1FX				LYZ	PSME2	AC004130.1
													EIF4A2				GZMM	CFL1	PPM1K
													COMMD6				PRF1	HSPB1	LGALS3BP
													ISCU				AIF1	CALM2	ARHGAP4
													C7orf50				CCL3	MND1	SH2B2
													NOP53				CDC42	HMGN1	ADAM28
													REX1BD				RHOG	RBM8A	RHOH
													PRDM1				TUBA1A	CENPH	COCH
													C18orf32				ID2	SUB1	RHOA
													BSCL2				RIPOR2	H2AFX	BRK1
													ERLEC1				HLA-F	NUCKS1	PRKCD
													COPS9				C12orf75	UBE2S	RASL10B
													PNRC1				CD3D	SKA2	FUS
													CSTB				VAMP5	ATP5MC3	SPINT2
													TSPO				FGFBP2	NUF2	AP2B1
													YIPF2				FCGR3A	GINS2	POLD4
													C4orf3				HLA-DQA1	LDHA	FAM133A
													COMT				CD44	COX6C	GLCCI1
													FOS				LRRFIP1	DNMT1	CPQ
													KLF13				ANXA11	H2AFY	CYSLTR1
													DNAJC1				AES	PKM	FGD4
													EIF2AK4				DUSP2	TPX2	GM2A
													ALG5				PRMT2	GMNN	MBNL1
													TRIB1				LST1	NAP1L1	TFEC
													CPNE5				SELPLG	SRSF2	SLC16A3
													EIF3G				ACTR3	ATP5MF	CNPPD1
													ZFAND1				MT1E	CENPK	SASH3
													TMBIM4				CLEC2B	ASPM	STK17B
													PDK1				LAPTM5	SNRPG	POU2AF1
													GPRC5D				C1orf162	SNRPF	SEL1L3
													PTPN6				CD7	CYC1	TBC1D9
													PIM2				CCND3	ATAD2	SMAD1
													AIG1				LAT	TOP2A	CPNE3
													DNAJC4				GNG2	CALM3	TOX
													ZNF706				MBP	PAFAH1B3	ABCG1
													CCNL1				SAT1	NASP	APLP2
													PCGF5				ADGRE5	MPC2	NDUFA1
													HLA-F				RAP1B	ACTB	EGR1
													ERN1				ARPC5	PA2G4	ATP6AP1
													MGAT1				ARF5	SRSF3	NAA10
													DNAJC3				CD247	BCL2L12	SEPT7
													FNDC3A				PPP1R18	NDUFS6	TM7SF2
													CD37				ZFP36	ENO1	FOS
													CEBPB				ITGB1	FDPS	SOX2
													PELI1				HOPX	LDHB	RCN2
													SCAMP2				FGR	CCT5	DPM3
													IER2				SPON2	PKMYT1	CTSC
													AUP1				CD2	CCT6A	ANXA4
													PABPC4				ARRB2	CDT1	RALGPS2
													BTG1				LINC00861	HNRNPA1	ARHGEF2
													CERCAM				CFD	ASF1B	SNX3
													C9orf16				DOK2	RFC4	LAMP3
													SARAF				FCN1	MIF	ACADVL
													GORASP2				GPSM3	LGALS1	ALCAM
													ANKRD12				CEBPD	IMPDH2	MEF2C
													IGF1				RGS1	BANF1	CD59
													ADA2				RHOC	BOLA3	TSPAN6
													IFITM2				TSPO	CCNB2	TAZ
													EIF2A				CTSH	MCM5	LSP1
													HLA-E				VAMP8	PGAM1	RHEX
													RNF7				PYCARD	KIF20B	H2AFJ
													ZBTB20				CD69	C19orf48	MACROD2
													LSR				CELF2	SIVA1	SH3BGRL
													CHAC1				GZMK	CCDC34	GDI1
													DHRS7				SERPINA1	UAP1	GCSAM
													DDIT4				CD8A	CDC6	ARHGAP10
													SECISBP2				MYO1F	CDKN2A	MEF2B
													PSAT1				KLRB1	LRR1	SARAF
													CSDE1				TNFRSF1B	NME1	CYBB
													PLA2G16				TNFAIP3	SNRPD2	SEMA4A
													MRPS31				DEK	RAD21	FAM3A
													GUK1				GLIPR2	HNRNPF	PAX5
													GADD45A				PTPRCAP	CCT3	BTG1
													WARS				VCAN	CCNB1	RND3
													ARF4				SUN2	CDC20	TADA3
													TMEM45A				AC026369.3	EBP	LAPTM4A
													LY96				MYH9	ILF2	STXBP6
													NDUFB4				GLUL	CYCS	ALDH2
													NMRK1				AP1S2	CRIP1	HNRNPDL
													MDK				HMGB2	CDKN2C	LPAR6
													C19orf70				GADD45B	PTGES3	SEC14L1
													CCNI				CARD16	HSPD1	MPC2
													BET1L				KLF2	NDUFA6	LMO3
													CNBP				ID3	ERH	ANAPC16
													TXNDC11				TRAF3IP3	POP7	ACY3
													FOSB				LGMN	CDCA3	PIAS1
													PHF1				MIR155HG	CENPX	SMIM19
													FBXW7				GSN	BAX	SRP9
													HIST1H2AC				TIMP1	HIST1H1E	PTK2B
													SPATS2				DDIT3	TROAP	ARSA
													SPINT2				IGFBP7	TXN	GRINA
													UCHL1				PDIA2	DNAJC9	LSAMP
													GARS				APOE	PLP2	SYVN1
													IRF4				CXCL12	POLR3K	NAP1L1
													SFT2D1					HELLS	DGKA
													NDUFA1					YWHAQ	BEX4
													SLAMF7					POLD2	KTN1
													NCF1					PSMA2	QRSL1
													A1BG					VPS29	LAMP2
													UBXN4					SNRPD3	RASSF6
													TSPAN3					TPM3	USP53
													TXNDC15					SNRNP25	DTX1
													PHGDH					SLC25A3	PLEKHA2
													EID1					PSMA7	FCER2
													REEP5					GGCT	RAC1
													SELENOT					LSM2	STRAP
													S100A11					MCM3	UQCR10
													EAF2					HMMR	FHL1
													IFITM1					UQCC2	HLA-DPA1
													GSTP1					PRDX3	GPX4
													IGHG2					CMC2	SF3B4
																		CRNDE	TMED10
																		ELOC	PFN1
																		CCT2	LYPD6B
																		LY6E	BASP1
																		PRKDC	NBDY
																		USP1	HINT2
																		ATP5MC1	HSD17B11
																		GMFG	POMC
																		COX6A1	ERBB4
																		KPNA2	RTN2
																		SPC25	SPSB3
																		YWHAH	TRAPPC1
																		CTSC	ADM
																		ITGB3BP	SSBP2
																		FKBP1A	LIN7A
																		ARPC5	WASF2
																		KIF22	NUAK2
																		HSPB11	CDKN1B
																		BUB3	ATP6V0C
																		CLSPN	ABCA1
																		SNRPA1	NUCKS1
																		MZT2A	PNKD
																		C1QBP	MRPS6
																		CKAP2	RPP25
																		TFDP1	ARL6IP5
																		DBF4	PSIP1
																		EZH2	YWHAZ
																		VDAC3	DEK
																		PPIH	AC079630.1
																		SRSF10	NDUFC1
																		SNX5	CDK5RAP3
																		SMC3	GNPTG
																		MINOS1	GCHFR
																		TMEM97	PDE4DIP
																		DCPS	RSRP1
																		PSMB2	SSPN
																		CCNA2	HNRNPA3
																		FUS	NPC2
																		PSMB3	TPP1
																		UCHL5	LINC01013
																		RBX1	CAMK1
																		AURKAIP1	CSNK1G3
																		PFDN2	TNS3
																		POMP	RNASEK
																		DDB2	IFT57
																		VDAC1	ALDH1A1
																		EMP3	CSTB
																		PSMA4	EID1
																		SHCBP1	DPP7
																		EXOSC8	LAGE3
																		DTL	SSH2
																		SRSF7	PYURF
																		HPRT1	TPR
																		ENSA	SCN3A
																		POC1A	TPD52
																		NCAPD3	BEX3
																		LMNB1	PTGER4
																		ANXA2	NEK6
																		TXNDC17
																		CDCA8
																		PBK
																		CBX5
																		PAICS
																		PPDPF
																		TPRKB
																		CNIH4
																		RNASEH2B
																		MZT1
																		LAGE3
																		TUBA4A
																		RAD51C
																		TRIP13
																		NUDT21
																		ANP32A
																		MDH2
																		POLE3
																		DBI
																		SNRPC
																		PAGE5
																		CD320
																		VMA21
																		NPM1
																		MAD2L2
																		VRK1
																		NCAPG
																		RUVBL2
																		PRDX6
																		CAV1
																		ACTG1
																		SF3B4
																		MRPL37
																		NDUFA4
																		NOP56
																		PRC1
																		SET
																		MZT2B
																		TALDO1
																		COMMD4
																		SGO1
																		MAGOHB
																		HINT1
																		RRM1
																		COX7B
																		SFPQ
																		GPAA1
																		KNL1
																		TPGS2
																		AHCY
																		SSX1
																		IFI27L1
																		KIFC1
																		TCP1
																		HSPE1
																		SEM1
																		MTCH2
																		GTF3C6
																		ATP5F1B
																		SSBP1
																		UBE2I
																		HNRNPA3
																		FH
																		DEK
																		SRP9
																		PDCD5
																		LSM7
																		MRPL51
																		PGP
																		CDC45
																		PSMB6
																		SERBP1
																		UCK2
																		SOD1
																		MRPL13
																		XRCC5
																		ATP5F1C
																		DCXR
																		AURKB
																		HLTF
																		SLC9A3R1
																		BUB1
																		GTSE1
																		NDC80
																		COPS3
																		HNRNPD
																		TIMM10
																		PPM1G
																		TPR
																		PPA1
																		NDUFB2
																		VBP1
																		HADH
																		LSM8
																		DEPDC1
																		MCM4
																		GTSF1
																		MRPL17
																		HSPA8
																		BRCA1
																		NONO
																		TIMM8B
																		NDUFA12
																		DLGAP5
